# Supplementary material for: Identification and tissue expression profile of genes from three chemoreceptor families in an urban pest, Periplaneta americana
Source: Sci Rep. 2016 Jun 9;6:27495. doi: 10.1038/srep27495 (PMC4899716; doi:10.1038/srep27495)
Supplement: Supplementary File 1 [file srep27495-s2.xls]

## Sheet: PameORs
			Identification and tissue expression profile of genes from three chemoreceptor families in an urban pest, Periplaneta americana
			Yan Chen1#, Ming He4#, Zhao-Qun Li3, Ya-Nan Zhang2*, Peng He4*
Gene name	Gene_id	ORF (aa)	Intact ORF	NR ID	NR Evalue	Identities (%)		NR Description
ORco	c127741_g1	471	Y	KDR12002.1	0	88		Gustatory and odorant recepter 7 [Zootermopsis nevadensis]
OR1	c144701_g1	399	5' exon missing	KDR08195.1	2.65e-73	37		hypothetical protein L798_01912 [Zootermopsis nevadensis]
OR2	c139690_g1	405	Y	KDR08195.1	4.27e-85	37		hypothetical protein L798_01912 [Zootermopsis nevadensis]
OR3	c145042_g3	147	5' exon missing	NP_001177711.1	1.47e-16	35		odorant recepter 296 [Nasonia vitripennis]
OR4	c139714_g1	228	5' exon missing	KDR12680.1	2.94e-35	51		hypothetical protein L798_13340, partial [Zootermopsis nevadensis]
OR5	c146361_g3	116	5' exon missing	KDR19176.1	6.21e-27	53		hypothetical protein L798_06230 [Zootermopsis nevadensis]
OR6	c141328_g1	187	5' exon missing	KDR15181.1	2.1e-55	50		hypothetical protein L798_10953 [Zootermopsis nevadensis]
OR7	c53666_g1	372	5' exon missing	KDQ83630.1	4.53e-81	37		hypothetical protein L798_06891 [Zootermopsis nevadensis]
OR8	c119529_g1	267	5' exon missing	KDR19176.1	1.85e-71	43		hypothetical protein L798_06230 [Zootermopsis nevadensis]
OR9	c228313_g1	202	5' exon missing	KDR06653.1	9.65e-63	52		hypothetical protein L798_03923 [Zootermopsis nevadensis]
OR10	c141328_g2	230	5' exon missing	KDR15181.1	7.47e-55	46		hypothetical protein L798_10953 [Zootermopsis nevadensis]
OR11	c81385_g1	267	5' exon missing	KDR19176.1	3.6e-64	43		hypothetical protein L798_06230 [Zootermopsis nevadensis]
OR12	c190797_g1	326	3' exon missing	KDR22825.1	5.96e-149	65		hypothetical protein L798_13077 [Zootermopsis nevadensis]
OR13	c126005_g1	152	5' exon missing	KDR15181.1	2.09e-39	50		hypothetical protein L798_10953 [Zootermopsis nevadensis]
OR14	c208328_g1	310	5' exon missing	KDR19176.1	4.43e-86	47		hypothetical protein L798_06230 [Zootermopsis nevadensis]
OR15	c85285_g1	234	5' exon missing	KDR15181.1	2.51e-74	50		hypothetical protein L798_10953 [Zootermopsis nevadensis]
OR16	c81478_g1	172	5' exon missing	KDR15182.1	5.15e-36	46		hypothetical protein L798_10954 [Zootermopsis nevadensis]
OR17	c135543_g1	301	5' exon missing	KDR19176.1	6.11e-79	47		hypothetical protein L798_06230 [Zootermopsis nevadensis]
OR18	c47597_g1	171	5' exon missing	KDR19175.1	1.6e-50	50		hypothetical protein L798_06229 [Zootermopsis nevadensis]
OR19	c141502_g1	207	5' exon missing	KDQ83631.1	1.33e-53	46		hypothetical protein L798_06892 [Zootermopsis nevadensis]
OR20	c138448_g1	85	5' exon missing	KDR22747.1	2.24e-24	58		hypothetical protein L798_01915, partial [Zootermopsis nevadensis]
OR21	c95015_g1	191	5' exon missing	KDR19176.1	4.18e-60	50		hypothetical protein L798_06230 [Zootermopsis nevadensis]
OR22	c9923_g1	129	5' exon missing	KDR22825.1	2.19e-46	71		hypothetical protein L798_13077 [Zootermopsis nevadensis]
OR23	c124843_g1	227	5' exon missing	KDR19176.1	1.13e-41	45		hypothetical protein L798_06230 [Zootermopsis nevadensis]
OR24	c124522_g1	184	5' exon missing	KDR19176.1	3.96e-45	50		hypothetical protein L798_06230 [Zootermopsis nevadensis]
OR25	c139714_g5	104	5'3' exons missing	KDR12679.1	3.58e-13	57		hypothetical protein L798_13339 [Zootermopsis nevadensis]
OR26	c114290_g1	238	5' exon missing	KDR19176.1	3.03e-56	43		hypothetical protein L798_06230 [Zootermopsis nevadensis]
OR27	c133511_g2	169	5' exon missing	KDR19176.1	5e-41	48		hypothetical protein L798_06230 [Zootermopsis nevadensis]
OR28	c114494_g1	254	3' exon missing	KDR19176.1	7.25e-44	36		hypothetical protein L798_06230 [Zootermopsis nevadensis]
OR29	c80914_g1	148	5' exon missing	KDR15182.1	2.12e-47	62		hypothetical protein L798_10954 [Zootermopsis nevadensis]
OR30	c28924_g2	152	5' exon missing	KDR19479.1	1.26e-43	50		hypothetical protein L798_06522 [Zootermopsis nevadensis]
OR31	c100845_g1	122	5' exon missing	KDR19175.1	3.15e-39	54		hypothetical protein L798_06229 [Zootermopsis nevadensis]
OR32	c34107_g1	221	5' exon missing	KDR12679.1	1.17e-53	63		hypothetical protein L798_13339 [Zootermopsis nevadensis]
OR33	c50494_g1	90	5' exon missing	KDR10228.1	3.08e-26	68		hypothetical protein L798_15727 [Zootermopsis nevadensis]
OR34	c114363_g1	190	5' exon missing	KDR19175.1	8.56e-52	53		hypothetical protein L798_06229 [Zootermopsis nevadensis]
OR35	c153579_g1	90	5' exon missing	KDR19175.1	2.72e-34	67		hypothetical protein L798_06229 [Zootermopsis nevadensis]
OR36	c122717_g1	217	5'3' exons missing	KDQ83630.1	1.16e-38	36		hypothetical protein L798_06891 [Zootermopsis nevadensis]
OR37	c103136_g1	172	5' exon missing	KDR19176.1	1.03e-55	60		hypothetical protein L798_06230 [Zootermopsis nevadensis]
OR38	c11514_g1	144	5' exon missing	KDR11959.1	2.6e-26	42		hypothetical protein L798_13612 [Zootermopsis nevadensis]
OR39	c112732_g1	62	5' exon missing	KDR22747.1	2.37e-15	62		hypothetical protein L798_01915, partial [Zootermopsis nevadensis]
OR40	c103375_g1	157	5' exon missing	KDR15181.1	8.85e-51	52		hypothetical protein L798_10953 [Zootermopsis nevadensis]
OR41	c80433_g1	187	5' exon missing	KDR23825.1	2.5e-56	54		hypothetical protein L798_13002 [Zootermopsis nevadensis]
OR42 (unamplified)	c92142_g1		5' exon missing	KDR15181.1	4.73e-21			hypothetical protein L798_10953 [Zootermopsis nevadensis]
OR43	c130003_g1	131	5' exon missing	KDR19176.1	1.29e-42	56		hypothetical protein L798_06230 [Zootermopsis nevadensis]
OR44	c23419_g1	116	5' exon missing	KDR15182.1	6.41e-44	65		hypothetical protein L798_10954 [Zootermopsis nevadensis]
OR45	c10213_g1	195	5'3' exons missing	KDR11214.1	3.1e-57	53		hypothetical protein L798_15021 [Zootermopsis nevadensis]
OR46	c133975_g2	170	5' exon missing	KDR15181.1	3e-48	47		hypothetical protein L798_10953 [Zootermopsis nevadensis]
OR47	c122063_g1	170	5'3' exon missing	KDR19176.1	8.91e-22	35		hypothetical protein L798_06230 [Zootermopsis nevadensis]
OR48	c33709_g1	178	5'3' exons missing	KDR19175.1	5.47e-32	42		hypothetical protein L798_06229 [Zootermopsis nevadensis]
OR49	c141502_g3	65	5' exon missing	KDR15182.1	8.68e-20	62		hypothetical protein L798_10954 [Zootermopsis nevadensis]
OR50	c5050_g1	162	5'3' exon missing	KDR19176.1	1.96e-40	44		hypothetical protein L798_06230 [Zootermopsis nevadensis]
OR51	c72569_g1	90	5' exon missing	KDR15182.1	9.9e-24	67		hypothetical protein L798_10954 [Zootermopsis nevadensis]
OR52	c133511_g4	148	5'3' exons missing	KDR15181.1	4.32e-36	47		hypothetical protein L798_10953 [Zootermopsis nevadensis]
OR53	c237835_g1	148	5'3' exon missing	KDR19176.1	9.88e-53	56		hypothetical protein L798_06230 [Zootermopsis nevadensis]
OR54	c107969_g1	85	5' exon missing	KDR19175.1	3.51e-29	59		hypothetical protein L798_06229 [Zootermopsis nevadensis]
OR55	c43609_g1	81	5' exon missing	AEB77791.1	6.8	44		olfactory receptor family C subfamily 17 member 2 [Salmo salar]
OR56	c94360_g1	139	5'3' exon missing	KDR15182.1	7.22e-23	43		hypothetical protein L798_10954 [Zootermopsis nevadensis]
OR57	c208790_g1	138	5'3' exon missing	KDR21314.1	6.17e-36	52		hypothetical protein L798_03945 [Zootermopsis nevadensis]
OR58 (unamplified)	c15902_g1		5' exon missing	KDR14144.1	1.7e-10			hypothetical protein L798_11782 [Zootermopsis nevadensis]
OR59	c196052_g1	58	5' exon missing	KDR11214.1	2.23e-21	79		hypothetical protein L798_15021 [Zootermopsis nevadensis]
OR60	c207900_g1	129	5'3' exons missing	KDR19176.1	6.61e-20	36		hypothetical protein L798_06230 [Zootermopsis nevadensis]
OR61	c138294_g2	107	5'3'exon missing	KDR19175.1	2.03e-26	48		hypothetical protein L798_06229 [Zootermopsis nevadensis]
OR62	c66264_g1	78	5' exon missing	KDR19177.1	2.77e-19	49		hypothetical protein L798_06231 [Zootermopsis nevadensis]
OR63	c4257_g1	59	5'3' exon missing	KDR10228.1	3e-05	67		hypothetical protein L798_15727 [Zootermopsis nevadensis]
OR64	c9244_g1	91	5' exon missing	KDR19177.1	5.73e-26	57		hypothetical protein L798_06231 [Zootermopsis nevadensis]
OR65	c138294_g3	104	5'3' exon missing	KDR15181.1	1.83e-15	34		hypothetical protein L798_10953 [Zootermopsis nevadensis]
OR66	c241360_g1	109	5' exon missing	KDR15181.1	3e-31	54		hypothetical protein L798_10953 [Zootermopsis nevadensis]
OR67	c67876_g1	112	5'3' exon missing	KDR12680.1	1.36e-31	65		hypothetical protein L798_13340, partial [Zootermopsis nevadensis]
OR68	c16831_g1	67	5' exon missing	KDR15182.1	3.15e-18	57		hypothetical protein L798_10954 [Zootermopsis nevadensis]
OR69	c189393_g1	76	5' exon missing	KDR15182.1	4.09e-29	68		hypothetical protein L798_10954 [Zootermopsis nevadensis]
OR70	c151654_g1	99	5'3' exon missing	KDR06656.1	9.91e-35	62		hypothetical protein L798_03926 [Zootermopsis nevadensis]
OR71	c261311_g1	70	5' exon missing	KDR11151.1	2.32e-31	83		hypothetical protein L798_14933 [Zootermopsis nevadensis]
OR72	c215523_g1	93	5'3' exon missing	KDR11151.1	3.33e-47	83		hypothetical protein L798_14933 [Zootermopsis nevadensis]
OR73	c84037_g1	69	5' exon missing	KDR19176.1	1.09e-23	65		hypothetical protein L798_06230 [Zootermopsis nevadensis]
OR74	c174503_g1	91	5'3' exon missing	KDR19176.1	2.01e-07	40		hypothetical protein L798_06230 [Zootermopsis nevadensis]
OR75	c239020_g1	84	5'3' exon missing	KDR17509.1	3.36e-38	85		Putative odorant receptor 85f [Zootermopsis nevadensis]
OR76	c187960_g1	87	5'3' exon missing	KDR17466.1	3.46e-15	54		hypothetical protein L798_07849 [Zootermopsis nevadensis]
OR77	c152877_g1	86	5'3' exon missing	KDR22747.1	3.2e-25	56		hypothetical protein L798_01915, partial [Zootermopsis nevadensis]
OR78 (unamplified)	c10428_g1
OR79 (unamplified)	c212369_g1
OR80	c171000_g1	80	5'3' exon missing	KDQ83631.1	1.39e-07	45		hypothetical protein L798_06892 [Zootermopsis nevadensis]
OR81	c225518_g1	78	5'3' exon missing	KDR10228.1	5.53e-14	49		hypothetical protein L798_15727 [Zootermopsis nevadensis]
OR82 (unamplified)	c22395_g1
OR83 (unamplified)	c167391_g1
OR84 (unamplified)	c189154_g1
OR85	c58044_g1	74	5'3' exon missing	KDR15181.1	1.09e-15	51		hypothetical protein L798_10953 [Zootermopsis nevadensis]
OR86 (unamplified)	c155186_g1
OR87	c208355_g1	73	5'3' exon missing	KDR15181.1	1.17e-24	60		hypothetical protein L798_10953 [Zootermopsis nevadensis]
OR88 (unamplified)	c174972_g1
OR89	c172030_g1	73	5'3' exons missing	KDR15182.1	1.08e-13	48		hypothetical protein L798_10954 [Zootermopsis nevadensis]
OR90	c150485_g1	72	5'3' exons missing	EEZ99229.1	6.91e-07	40		odorant receptor 37 [Tribolium castaneum]
OR91	c193553_g1	70	5'3' exons missing	KDR14437.1	2.24e-17	60		hypothetical protein L798_11606 [Zootermopsis nevadensis]
OR92	c189420_g1	69	5'3' exons missing	KDR10321.1	9.87e-14	45		hypothetical protein L798_15004 [Zootermopsis nevadensis]
OR93	c263194_g1	69	5'3' exons missing	KDR15181.1	1.52e-08	37		hypothetical protein L798_10953 [Zootermopsis nevadensis]
OR94 (unamplified)	c221964_g1
OR95 (unamplified)	c191113_g1

## Sheet: PameIRs&iGluRs
	Sub-family name	Gene_id	ORF (aa)	Intact ORF	NR ID	NR Evalue	Identities (%)	NR Description
IR1	21a	c139104_g2	717	5' exon missing&Deletion	KDR16185.1	3.31e-118	64	hypothetical protein L798_09600 [Zootermopsis nevadensis]
IR2		c142638_g4	538	5' exon missing	KDR17648.1	3.48e-106	39	hypothetical protein L798_08355 [Zootermopsis nevadensis]
IR3		c122271_g1	585	5' exon missing	KDR22630.1	0	67	hypothetical protein L798_12761 [Zootermopsis nevadensis]
IR4		c122376_g1	567	5' exon missing	KDR17648.1	1.04e-93	35	hypothetical protein L798_08355 [Zootermopsis nevadensis]
IR5		c129694_g1	389	5' exon missing	KDR19584.1	2.5e-75	33	hypothetical protein L798_06382 [Zootermopsis nevadensis]
IR6	41a	c155406_g1	377	5' exon missing	KDR20320.1	4.49e-116	53	hypothetical protein L798_05209 [Zootermopsis nevadensis]
IR7		c28684_g1	350	5'3' exons missing	KDR21021.1	4.31e-48	35	hypothetical protein L798_04533 [Zootermopsis nevadensis]
IR8	8a	c126508_g1&c132025_g2	882	Deletion	AHA80144.1	0	62	ionotropic receptor 8a [Schistocerca gregaria]
IR9		c44197_g1	307	5'3' exons missing	KDR23149.1	8.22e-60	36	hypothetical protein L798_15231 [Zootermopsis nevadensis]
IR10		c122516_g1	258	5'3' exons missing	KDR18055.1	5.19e-126	73	hypothetical protein L798_07732 [Zootermopsis nevadensis]
IR11		c120535_g1	250	5' exon missing	KDR16865.1	4.51e-74	63	hypothetical protein L798_08607 [Zootermopsis nevadensis]
IR12	87a	c102891_g1	273	5'3' exons missing	KDR09085.1	1.45e-57	40	hypothetical protein L798_01349 [Zootermopsis nevadensis]
IR13		c9601_g1	245	5' exon missing	KDR19196.1	5.61e-54	42	hypothetical protein L798_06251 [Zootermopsis nevadensis]
IR14		c19838_g1	237	5'3' exons missing	KDR19196.1	1.47e-88	50	hypothetical protein L798_06251 [Zootermopsis nevadensis]
IR15	41a	c188350_g1	199	5'3' exons missing	KDR20320.1	9.71e-115	81	hypothetical protein L798_05209 [Zootermopsis nevadensis]
IR16		c191777_g1	171	5'3' exons missing	KDR17342.1	7.79e-59	53	hypothetical protein L798_08542 [Zootermopsis nevadensis]
IR17		c90597_g1	123	5'3' exons missing	KDR16869.1	1.86e-21	65	hypothetical protein L798_08611 [Zootermopsis nevadensis]
IR18		c10007_g1	162	5'3' exons missing	KDR19194.1	7.57e-45	48	hypothetical protein L798_06248 [Zootermopsis nevadensis]
IR19		c208526_g1	153	5'3' exons missing	KDR23149.1	2.57e-39	45	hypothetical protein L798_15231 [Zootermopsis nevadensis]
IR20		c43234_g1	151	5'3' exons missing	KDR22647.1	5.26e-31	47	hypothetical protein L798_12780 [Zootermopsis nevadensis]
IR21		c191066_g1	146	5'3' exons missing	XP_006558724.1	2.01e-81	83	PREDICTED: glutamate receptor ionotropic, kainate 3-like isoform X4 [Apis mellifera]
IR22		c233837_g1	139	5'3' exons missing	KDR16866.1	2.83e-37	49	hypothetical protein L798_08608 [Zootermopsis nevadensis]
IR23	87a	c52907_g1	138	5'3' exons missing	KDR24339.1	1.56e-16	36	hypothetical protein L798_04827 [Zootermopsis nevadensis]
IR24	87a	c219830_g1	137	5'3' exons missing	KDR16369.1	1.52e-21	38	hypothetical protein L798_09708 [Zootermopsis nevadensis]
IR25	25a	c147858_g1	958	Y	KDR08634.1	0	79	hypothetical protein L798_01536 [Zootermopsis nevadensis]
IR26		c235401_g1	136	5'3' exons missing	KDR16067.1	9.3e-46	70	hypothetical protein L798_10079 [Zootermopsis nevadensis]
IR27		c152648_g1	132	5'3' exons missing	KDR23343.1	5.34e-61	72	hypothetical protein L798_05304 [Zootermopsis nevadensis]
IR28		c211384_g1	126	5'3' exons missing	KDR16090.1	1.28e-44	56	hypothetical protein L798_10360 [Zootermopsis nevadensis]
IR29		c157363_g1	123	5'3' exons missing	KDR07320.1	1.85e-45	59	hypothetical protein L798_03101 [Zootermopsis nevadensis]
IR30		c174951_g1	124	5'3' exons missing	KDR23150.1	3.96e-22	42	hypothetical protein L798_15232 [Zootermopsis nevadensis]
IR31	75q	c168494_g1	115	5'3' exons missing	KDR13916.1	5.01e-44	65	hypothetical protein L798_12123 [Zootermopsis nevadensis]
IR32		c72228_g2	58	5'3' exons missing	KDR16090.1	5.71e-31	83	hypothetical protein L798_10360 [Zootermopsis nevadensis]
IR33		c233640_g1	108	5'3' exons missing	KDR19196.1	1.21e-34	54	hypothetical protein L798_06251 [Zootermopsis nevadensis]
IR34		c234684_g1	106	5'3' exons missing	KDR16549.1	1.68e-24	42	hypothetical protein L798_08878 [Zootermopsis nevadensis]
IR35		c181122_g1	106	5'3' exons missing	KDR21021.1	5.3e-25	46	hypothetical protein L798_04533 [Zootermopsis nevadensis]
IR36		c229361_g1	106	5'3' exons missing	KDR22630.1	1.07e-08	38	hypothetical protein L798_12761 [Zootermopsis nevadensis]
IR37		c55903_g2	106	5'3' exons missing	KDR14193.1	1.23e-24	47	hypothetical protein L798_11601 [Zootermopsis nevadensis]
IR38		c5598_g1	100	5'3' exons missing	KDR23344.1	5.73e-57	90	hypothetical protein L798_05305 [Zootermopsis nevadensis]
IR39		c171272_g1	94	5'3' exons missing	KDR16369.1	3.11e-14	54	hypothetical protein L798_09708 [Zootermopsis nevadensis]
IR40		c223963_g1	93	5'3' exons missing	KDR19199.1	5.6e-29	53	hypothetical protein L798_06254 [Zootermopsis nevadensis]
IR41		c56550_g1	94	5'3' exons missing	KDR21021.1	3.87e-27	61	hypothetical protein L798_04533 [Zootermopsis nevadensis]
IR42	41a	c205905_g1	91	5'3' exons missing	KDR12076.1	7.23e-10	51	hypothetical protein L798_13380, partial [Zootermopsis nevadensis]
IR43(unamplified)		c214200_g1
IR44		c64991_g1	88	5'3' exons missing	KDR17366.1	6.4e-11	35	hypothetical protein L798_08333 [Zootermopsis nevadensis]
IR45		c152956_g1	88	5'3' exons missing	KDR23341.1	4.45e-35	84	hypothetical protein L798_05302 [Zootermopsis nevadensis]
IR46		c75145_g1	87	5'3' exons missing	KDR21537.1	2.93e-21	67	hypothetical protein L798_01689 [Zootermopsis nevadensis]
IR47		c184898_g1	56	3' exon missing	XP_003708429.1	8.41e-13	66	PREDICTED: glutamate receptor, ionotropic kainate 2-like [Megachile rotundata]
IR48		c253347_g1	85	5'3' exons missing	KDR17366.1	7.02e-13	42	hypothetical protein L798_08333 [Zootermopsis nevadensis]
IR49		c258208_g1	84	5'3' exons missing	KDR16865.1	1.52e-31	62	hypothetical protein L798_08607 [Zootermopsis nevadensis]
IR50	7	c202178_g1	81	5'3' exons missing	AGJ51192.1	2.4e-08	47	Glutamate receptor and Ionotropic glutamate receptor domain containing protein [Haemonchus contortus]
IR51(unamplified)		c159855_g1
IR52		c174804_g1	76	5'3' exons missing	CDJ91574.1	3e-05	41	hypothetical protein L798_10360 [Zootermopsis nevadensis]
IR53		c212380_g1	72	5'3' exons missing	KDR17366.1	1.25e-18	44	hypothetical protein L798_08333 [Zootermopsis nevadensis]
iGluR1	iGluR	c144190_g1	519	3' exon missing	KDR09169.1	0	72	hypothetical protein L798_01286 [Zootermopsis nevadensis]
iGluR2	iGluR	c144714_g1	44	5' exon missing	XP_002431270.1	3.98e-06	95	glutamate receptor, ionotropic kainate 2 precursor [Pediculus humanus corporis]
iGluR3	iGluR	c142837_g1	534	5'3' exons missing	XP_008201635.1	0	87	PREDICTED: glutamate receptor ionotropic, kainate 2 [Tribolium castaneum]
iGluR4	iGluR	c155957_g1	130	5'3' exons missing	KDR16107.1	9.2e-79	93	Glutamate receptor, ionotropic kainate 2 [Zootermopsis nevadensis]
iGluR5	iGluR	c199024_g1	123	5'3' exons missing	XP_001658741.1	2.83e-73	93	glutamate receptor [Aedes aegypti]
iGluR6	iGluR	c117229_g1	196	5'3' exons missing&Deletion	EEZ97972.1	4.17e-74	82	hypothetical protein TcasGA2_TC000367 [Tribolium castaneum]
iGluR7(unamplified)	iGluR	c251164_g1
iGluR8(unamplified)	iGluR	c258641_g1

## Sheet: PameGRs
Gene name	Gene_id	ORF (aa)	Intact ORF	NR ID	NR Evalue	Identities (%)	NR Description
GR1	c133817_g1	370	y	KDR12697.1	0	84	Gustatory receptor trehalose 1 [Zootermopsis nevadensis]
GR2	c121339_g1	461	y	KDR15965.1	8.73e-119	51	hypothetical protein L798_10455 [Zootermopsis nevadensis]
GR3	c139411_g1	204	5' exon missing	KDR19191.1	9.01e-51	48	hypothetical protein L798_06245 [Zootermopsis nevadensis]
GR4	c137845_g1	438	y	KDR11871.1	3.01e-157	57	hypothetical protein L798_14138 [Zootermopsis nevadensis]
GR5	c103524_g1	339	5' exon missing	KDR19909.1	2.98e-25	29	hypothetical protein L798_05735 [Zootermopsis nevadensis]
GR6	c136043_g1	411	5'3' exons missing	KDR11636.1	0	73	hypothetical protein L798_13962 [Zootermopsis nevadensis]
GR7	c88565_g1	383	5' exon missing	NP_001164385.1	5.66e-56	33	gustatory receptor 2 isoform X1 [Nasonia vitripennis]
GR8	c116948_g1	203	5' exon missing	XP_003696536.1	2.14e-17	56	PREDICTED: putative gustatory receptor 64f-like [Apis florea]
GR9	c34846_g2	305	5'3' exons missing	XP_015512255.1	3e-42	35	gustatory receptor 5a for trehalose-like [Neodiprion lecontei]
GR10	c34828_g1	210	5' exon missing	KDR14353.1	7.13e-89	65	hypothetical protein L798_10385 [Zootermopsis nevadensis]
GR11	c95227_g1	272	5' exon missing	KDR19312.1	6.49e-21	32	hypothetical protein L798_06107 [Zootermopsis nevadensis]
GR12	c113704_g1	239	5' exon missing	KDR11637.1	3.93e-119	39	hypothetical protein L798_13963 [Zootermopsis nevadensis]
GR13	c24470_g1	250	5' exon missing	KDR19186.1	6.19e-102	68	hypothetical protein L798_06240 [Zootermopsis nevadensis]
GR14	c18221_g1	223	5'3' exons missing	KDR11636.1	2.4e-71	49	hypothetical protein L798_13962 [Zootermopsis nevadensis]
GR15	c94956_g1	144	3' exon missing, Deletion	KDR15965.1	1.47e-33	46	hypothetical protein L798_10455 [Zootermopsis nevadensis]
GR16	c1322_g1	194	5'3' exons missing	KDR11637.1	4.78e-70	58	hypothetical protein L798_13963 [Zootermopsis nevadensis]
GR17	c54458_g1	193	5'3' exons missing	KDR11637.1	3.72e-38	43	hypothetical protein L798_13963 [Zootermopsis nevadensis]
GR18	c68248_g1	179	5'3' exons missing	KDR19189.1	1.85e-36	45	hypothetical protein L798_06243 [Zootermopsis nevadensis]
GR19	c83857_g1	94	5' exon missing	KDR23838.1	6.04e-23	54	hypothetical protein L798_11029 [Zootermopsis nevadensis]
GR20	c77621_g1	53	5'3' exons missing	KDR13824.1	1.79e-07	72	hypothetical protein L798_12429 [Zootermopsis nevadensis]
GR21	c227850_g1	159	5'3' exons missing	KDR19189.1	6.91e-66	61	hypothetical protein L798_06243 [Zootermopsis nevadensis]
GR22	c22019_g1	142	5'3' exons missing	KDR19913.1	6.39e-30	42	hypothetical protein L798_05739 [Zootermopsis nevadensis]
GR23	c65757_g1	127	5'3' exons missing	KDR11637.1	1.94e-49	72	hypothetical protein L798_13963 [Zootermopsis nevadensis]
GR24	c224999_g1	125	5'3' exons missing	KDR11637.1	1.94e-41	58	hypothetical protein L798_13963 [Zootermopsis nevadensis]
GR25	c206477_g1	117	5'3' exons missing	KDR23821.1	9e-38	58	hypothetical protein L798_12998 [Zootermopsis nevadensis]
GR26	c254037_g1	100	3' exon missing	KDR11637.1	9.53e-14	46	hypothetical protein L798_13963 [Zootermopsis nevadensis]
GR27 (unamplified)	c76373_g2
GR28	c156353_g1	113	5'3' exons missing	KDR19186.1	1.57e-52	74	hypothetical protein L798_06240 [Zootermopsis nevadensis]
GR29	c34846_g1	108	5'3' exons missing	NP_001164385.1	2.3e-25	49	gustatory receptor 2 isoform X1 [Nasonia vitripennis]
GR30	c240990_g1	101	5'3' exons missing	KDR19187.1	1.76e-29	58	hypothetical protein L798_06241 [Zootermopsis nevadensis]
GR31	c28185_g1	85	5'3' exons missing	KDR11636.1	2.97e-26	61	hypothetical protein L798_13962 [Zootermopsis nevadensis]
GR32	c259303_g1	68	5'3' exons missing	KDR11637.1	1.68e-21	63	hypothetical protein L798_13963 [Zootermopsis nevadensis]
GR33	c164094_g1	68	5'3' exons missing	BAM19387.1	3.16e-23	76	unknown secreted protein [Papilio xuthus]
